# Supplementary material for: Sugarcane/peanut intercropping system improves physicochemical properties by changing N and P cycling and organic matter turnover in root zone soil
Source: PeerJ. 2021 Feb 16;9:e10880. doi: 10.7717/peerj.10880 (PMC7894120; doi:10.7717/peerj.10880)
Supplement: Supplemental Information 2 [file peerj-09-10880-s002.xlsx]

## Sheet: Figure 2
KO_Pathway_Level3	IS	IP2	IP1	MS	ALL	anno
ko00230	0.00587396	0.00573889	0.00584658	0.00566117	0.00577907	Metabolism ; Nucleotide metabolism ; Purine metabolism
ko00620	0.00515168	0.00512604	0.00502217	0.00499179	0.00506988	Metabolism ; Carbohydrate metabolism ; Pyruvate metabolism
ko00630	0.00458255	0.00494142	0.00484589	0.00468912	0.00475619	Metabolism ; Carbohydrate metabolism ; Glyoxylate and dicarboxylate metabolism
ko00020	0.00320255	0.00326833	0.00316142	0.00312595	0.00318571	Metabolism ; Carbohydrate metabolism ; Citrate cycle (TCA cycle)
ko00010	0.00522264	0.0050553	0.00493877	0.00511791	0.00508642	Metabolism ; Carbohydrate metabolism ; Glycolysis / Gluconeogenesis
ko00250	0.00375448	0.00368905	0.00372156	0.00366961	0.00370862	Metabolism ; Amino acid metabolism ; Alanine, aspartate and glutamate metabolism
ko00640	0.00406488	0.00441779	0.00416338	0.0041022	0.00417712	Metabolism ; Carbohydrate metabolism ; Propanoate metabolism
ko00260	0.00421358	0.00442921	0.00443764	0.00427585	0.00433384	Metabolism ; Amino acid metabolism ; Glycine, serine and threonine metabolism
ko00280	0.00433161	0.00449783	0.00449708	0.00443614	0.00443802	Metabolism ; Amino acid metabolism ; Valine, leucine and isoleucine degradation
ko00500	0.00378347	0.00350828	0.00336739	0.00367236	0.00358888	Metabolism ; Carbohydrate metabolism ; Starch and sucrose metabolism
ko00030	0.0034495	0.00332502	0.00323291	0.00341871	0.00335975	Metabolism ; Carbohydrate metabolism ; Pentose phosphate pathway
ko00220	0.00214662	0.00221063	0.00219323	0.00219737	0.00218622	Metabolism ; Amino acid metabolism ; Arginine biosynthesis
ko00910	0.00192555	0.00185816	0.00189258	0.00187931	0.00188985	Metabolism ; Energy metabolism ; Nitrogen metabolism
ko00710	0.00176156	0.00174129	0.00178219	0.00175742	0.00176111	Metabolism ; Energy metabolism ; Carbon fixation in photosynthetic organisms
ko00290	0.00168511	0.00187731	0.00180567	0.00186922	0.00180788	Metabolism ; Amino acid metabolism ; Valine, leucine and isoleucine biosynthesis
ko00860	0.00247996	0.00258079	0.00253353	0.00250498	0.00252231	Metabolism ; Metabolism of cofactors and vitamins ; Porphyrin and chlorophyll metabolism
ko00770	0.00180272	0.00198959	0.00189368	0.0019183	0.00189813	Metabolism ; Metabolism of cofactors and vitamins ; Pantothenate and CoA biosynthesis
ko00760	0.00203798	0.00204355	0.00203935	0.00200856	0.00203147	Metabolism ; Metabolism of cofactors and vitamins ; Nicotinate and nicotinamide metabolism
ko00920	0.00264276	0.0024297	0.00254143	0.00241494	0.0025082	Metabolism ; Energy metabolism ; Sulfur metabolism
ko00340	0.00193415	0.00184234	0.00189682	0.00190514	0.00189673	Metabolism ; Amino acid metabolism ; Histidine metabolism
ko00051	0.00223157	0.00224373	0.00221879	0.00231868	0.00225497	Metabolism ; Carbohydrate metabolism ; Fructose and mannose metabolism
ko00660	0.000964375	0.00115623	0.00104489	0.00106377	0.00105383	Metabolism ; Carbohydrate metabolism ; C5-Branched dibasic acid metabolism
ko00350	0.00223411	0.00237648	0.00222428	0.00221662	0.0022581	Metabolism ; Amino acid metabolism ; Tyrosine metabolism
ko00040	0.00164212	0.00171773	0.00170374	0.00174898	0.00170341	Metabolism ; Carbohydrate metabolism ; Pentose and glucuronate interconversions
ko00562	0.000937518	0.00101475	0.00100398	0.00101868	0.000993313	Metabolism ; Carbohydrate metabolism ; Inositol phosphate metabolism
ko00750	0.000898489	0.000851666	0.000847728	0.000941858	0.000887469	Metabolism ; Metabolism of cofactors and vitamins ; Vitamin B6 metabolism
ko00643	0.000703741	0.000912321	0.000759196	0.000785178	0.000785695	Metabolism ; Xenobiotics biodegradation and metabolism ; Styrene degradation
ko01055	0.000307875	0.000394386	0.000337827	0.000315571	0.000336438	Metabolism ; Metabolism of terpenoids and polyketides ; Biosynthesis of vancomycin group antibiotics
ko00140	0.000141592	0.000197829	0.000201661	0.000150484	0.000171345	Metabolism ; Lipid metabolism ; Steroid hormone biosynthesis
ko00622	0.000156978	0.000213671	0.000198309	0.000185107	0.000187443	Metabolism ; Xenobiotics biodegradation and metabolism ; Xylene degradation
ko00232	1.25712e-05	2.4605e-05	1.23316e-05	2.18592e-05	1.77025e-05	Metabolism ; Biosynthesis of other secondary metabolites ; Caffeine metabolism
ko00513	0.000138162	8.48919e-05	0.000109974	0.000116504	0.0001135	Metabolism ; Glycan biosynthesis and metabolism ; Various types of N-glycan biosynthesis

## Sheet: Figure 4-1
KO_ID	IS	MS	IP1	IP2
K02586	0	1.34331e-06	0	0
K00370	0.000117229	9.0952e-05	8.90443e-05	9.54938e-05
K00371	0.000111713	6.76292e-05	7.7658e-05	7.49706e-05
K00374	9.94143e-05	8.11079e-05	5.61807e-05	6.07611e-05
K02567	9.33522e-06	1.16863e-05	3.35015e-05	8.07577e-06
K02568	3.35782e-06	3.35294e-06	1.60491e-05	1.06161e-06
K00362	6.28718e-05	4.67446e-05	6.88318e-05	3.21883e-05
K00363	1.30174e-05	1.2715e-05	1.43985e-05	1.57351e-05
K03385	1.53504e-05	1.44136e-05	9.37915e-06	1.93965e-05
K15876	7.64616e-06	7.76207e-06	2.81752e-06	9.35424e-06
K00367	0	0	3.63257e-06	1.44523e-07
K00372	0.000119277	0.000116394	9.86989e-05	0.000100502
K00366	2.34189e-05	2.83131e-05	2.24235e-05	2.63862e-05
K00370	0.000117229	9.0952e-05	8.90443e-05	9.54938e-05
K00371	0.000111713	6.76292e-05	7.7658e-05	7.49706e-05
K00374	9.94143e-05	8.11079e-05	5.61807e-05	6.07611e-05
K02567	9.33522e-06	1.16863e-05	3.35015e-05	8.07577e-06
K02568	3.35782e-06	3.35294e-06	1.60491e-05	1.06161e-06
K00368	0.000259586	0.000231691	0.000225507	0.000192053
K15864	3.88868e-06	2.26751e-06	9.88838e-06	5.06289e-06
K04561	0.000199235	0.000171472	0.00013422	0.000112839
K02305	2.9725e-05	2.46495e-05	9.11166e-06	8.81457e-06
K00376	4.27379e-05	4.69732e-05	4.5853e-05	3.27857e-05
K10944	1.64391e-05	1.19959e-05	1.21902e-05	3.75817e-05
K10945	1.57055e-05	1.33434e-05	9.99505e-06	2.09759e-05
K10946	4.49123e-05	3.29737e-05	1.62804e-05	5.53652e-05
K10535	2.84418e-05	2.3095e-05	1.06849e-05	3.2036e-05
K15576	2.8064e-05	2.60121e-05	4.3697e-05	2.80263e-05
K15577	2.56102e-05	1.88529e-05	3.20738e-05	2.43406e-05
K15578	2.43576e-05	2.06691e-05	3.69109e-05	2.52409e-05
K15579	5.67713e-06	5.13649e-06	6.90582e-06	5.41858e-06
K00260	4.57162e-07	3.6254e-06	3.95455e-06	9.89334e-07
K00261	0.000228272	0.000241644	0.000233306	0.000303352
K00262	8.02635e-05	6.94623e-05	4.84396e-05	4.7897e-05
K00265	2.29712e-05	2.53839e-05	3.02034e-05	3.56439e-05
K00266	0.000149901	0.00015241	0.000140752	0.000147239
K00284	3.80409e-06	1.57696e-05	1.27177e-05	2.44438e-05
K01915	0.000510274	0.000491536	0.000553672	0.00050655
K15371	4.38922e-05	3.2044e-05	3.8636e-05	3.82848e-05
K00926	4.40524e-05	4.8367e-05	4.18999e-05	5.43568e-05
K01455	6.61952e-05	9.05163e-05	6.56939e-05	8.80888e-05
K01501	1.50718e-05	2.36217e-05	2.72824e-05	4.11781e-05
K01673	0.000202354	0.000221792	0.000222637	0.000211351
K01674	5.65067e-06	7.04413e-06	1.21155e-05	3.95025e-06
K01725	8.26609e-06	6.91043e-06	1.04497e-05	1.0143e-05
K02575	0.000136507	0.000162707	0.000145684	0.000136817
K00459	0.000128888	0.000163122	0.000226581	0.000184589

## Sheet: Figure 4-2
index	IS	MS	IP1	IP2
K01222	7.14441e-05	6.56083e-05	4.61607e-05	6.35435e-05
K01187	0.00026456	0.000274406	0.000237394	0.000225476
K05349	0.000425093	0.000348566	0.000409736	0.000341867
K05350	0.000272952	0.000284461	0.000215369	0.000237978
K19668	6.5889e-06	1.31427e-05	4.04097e-06	7.73201e-06
K01179	0.000249577	0.000251987	0.00016212	0.000202968
K01210	3.95466e-05	5.08681e-05	2.38784e-05	3.23284e-05
K01182	2.97131e-06	5.94961e-06	1.46601e-06	1.73393e-06
K01176	9.59641e-05	8.34068e-05	5.83224e-05	6.53358e-05
K07405	8.77324e-06	1.3252e-05	1.24058e-05	7.50041e-06
K07406	2.32384e-05	3.26643e-05	2.07826e-05	4.13551e-05
K07407	0.000173986	0.000179933	0.000128935	0.000139862
K01206	0.000244094	0.000277774	0.000213979	0.000213559
K15923	3.58737e-05	4.29187e-05	4.63155e-05	2.53079e-05
K01191	3.34208e-05	6.00524e-05	4.35827e-05	4.93075e-05
K01209	0.000216487	0.000208389	0.000212526	0.000184385
K01224	3.2606e-05	2.71999e-05	1.29259e-05	9.81882e-06
K01190	8.62633e-05	0.00014505	0.000112153	0.000103275
K12308	9.60034e-05	0.000115794	8.51809e-05	8.52633e-05
K01195	3.42427e-05	3.75922e-05	2.63996e-05	2.80848e-05
K01192	9.2716e-05	6.01846e-05	5.06279e-05	4.30911e-05
K03928	7.50159e-05	5.48851e-05	3.88991e-05	3.74145e-05
K01181	0.000206535	0.00019159	0.00013877	0.000153327
K01048	2.82486e-05	2.10841e-05	1.90306e-05	3.20359e-05
K01218	2.77711e-05	1.92078e-05	1.99137e-05	8.31974e-06
K19355	5.026e-05	3.65705e-05	3.33196e-05	2.94412e-05
K01198	0.000196138	0.000173799	0.000170933	0.000109562
K03781	0.000164786	0.000111454	0.000165958	9.28661e-05
K03782	4.26736e-05	5.30935e-05	8.57811e-05	7.07725e-05
K00428	0.000138667	0.000127768	0.00016056	0.000147766
K00432	7.84097e-05	7.7551e-05	8.18165e-05	6.48555e-05
K00104	0.000170388	0.000198751	0.000168807	0.000189574
K03386	0.000350965	0.000317721	0.00029977	0.000315213
K11065	4.38929e-05	2.74429e-05	2.93384e-05	3.89346e-05
K03862	1.42005e-05	1.74859e-05	1.29349e-05	1.22345e-05
K03863	3.26565e-05	2.98298e-05	2.16228e-05	1.1257e-05
K01194	0.000101633	8.47768e-05	8.42279e-05	6.05915e-05
K05989	2.69611e-05	1.90445e-05	3.35608e-05	1.6322e-05
K01193	1.51217e-05	1.86868e-05	9.54557e-06	1.13563e-05
K00134	0.00026252	0.000311912	0.00028067	0.000276288
K01236	0.000145474	0.000154825	0.000135155	0.000130073

## Sheet: Figure 4-3
index	IS	MS	IP1	IP2
K01077	7.90396e-05	9.21771e-05	0.000116844	0.000103114
K01113	0.000118074	9.10453e-05	0.000118972	0.000112374
K06137	7.25659e-05	7.0701e-05	5.32497e-05	6.97937e-05
K07636	0.00043469	0.00042281	0.000444973	0.000481062
K07657	0.000269216	0.000258267	0.000248311	0.000232658
K07658	0.000268719	0.000337225	0.000282534	0.000348163
K00140	0.00014895	0.000157639	0.000169884	0.000151415
K00469	2.11111e-05	3.22644e-05	1.88541e-05	2.98521e-05
K01083	3.96587e-05	2.15536e-05	6.15379e-05	1.91793e-05
K01093	8.07468e-06	5.69358e-06	2.57799e-07	6.27002e-06
K01803	0.000189086	0.000188208	0.000202329	0.000172406
K07281	8.24133e-06	1.40122e-05	9.93609e-06	5.57704e-06

## Sheet: Figure 5
sp	Proteobacteria	Actinobacteria	Acidobacteria	Firmicutes	Chloroflexi	Bacteroidetes	Gemmatimonadetes
K15876.A	5.29037e-06	0	0	0	0	0	0
K15876.B	5.1932e-06	0	0	0	0	0	0
K15876.C	1.62035e-06	0	9.89468e-07	0	0	0	0
K15876.D	9.36671e-06	0	0	0	0	0	0
K10944.A	8.83699e-06	1.8223e-06	0	0	0	0	0
K10944.B	9.2505e-06	3.74938e-06	0	0	0	0	0
K10944.C	6.43868e-06	1.60542e-06	0	0	0	0	0
K10944.D	1.63565e-05	7.92572e-06	0	0	0	0	0
K10946.A	2.87755e-05	0	0	0	0	0	0
K10946.B	3.19868e-05	1.57444e-07	0	0	0	0	0
K10946.C	1.00962e-05	1.62068e-07	0	0	0	0	0
K10946.D	2.6343e-05	3.86406e-06	0	0	0	0	0
K10535.A	2.24703e-05	0	0	0	0	0	0
K10535.B	2.46964e-05	0	0	0	0	0	0
K10535.C	1.06324e-05	0	0	0	0	0	0
K10535.D	3.20787e-05	0	0	0	0	0	0
K00260.A	0	0	0	1.9267e-06	0	0	0
K00260.B	0	0	0	0	0	0	0
K00260.C	0	0	0	3.95951e-06	0	0	0
K00260.D	0	0	0	9.90653e-07	0	0	0
K01674.A	5.82501e-06	0	7.32472e-07	0	0	0	0
K01674.B	2.45827e-06	0	0	0	0	0	0
K01674.C	1.01497e-05	0	1.06466e-06	0	0	0	0
K01674.D	2.38952e-06	0	0	0	0	0	0
K00459.A	9.72556e-05	3.52545e-05	1.81071e-05	2.11892e-06	0	0	4.84555e-06
K00459.B	9.7131e-05	2.08131e-05	5.33104e-06	1.94553e-06	0	0	1.00668e-06
K00459.C	0.000162328	3.28201e-05	1.3101e-05	7.32765e-07	0	6.15874e-06	6.44701e-06
K00459.D	0.000121413	4.49547e-05	6.32791e-06	2.50866e-06	0	8.38052e-07	2.4489e-06
K01206.A	1.52754e-05	5.41187e-06	8.96735e-05	5.27571e-06	7.72044e-06	0.000113384	1.34025e-05
K01206.B	9.80666e-06	4.13952e-06	7.56851e-05	3.68619e-06	1.08464e-06	0.000131381	4.92228e-06
K01206.C	1.48711e-05	2.59842e-06	6.83985e-05	3.74769e-06	5.26202e-06	8.08538e-05	2.00123e-05
K01206.D	1.17194e-05	1.12512e-05	0.000100134	8.79207e-06	4.2935e-06	4.40885e-05	1.235e-05
K01190.A	1.19589e-05	8.96276e-06	1.67096e-05	0	0	5.14795e-05	0
K01190.B	9.34957e-06	7.67319e-06	1.48986e-05	2.58028e-06	0	3.24843e-05	0
K01190.C	2.55888e-05	4.91437e-06	3.09483e-05	2.76776e-06	0	2.36383e-05	0
K01190.D	1.20622e-05	6.31368e-06	3.14491e-05	5.95948e-08	0	1.44258e-05	0
K03928.A	3.21768e-05	1.22505e-05	0	0	3.18922e-06	9.64922e-07	6.37778e-06
K03928.B	4.64786e-05	2.03166e-05	0	7.98405e-07	4.04307e-06	2.30455e-07	3.24232e-06
K03928.C	2.13992e-05	8.74379e-06	0	0	4.30532e-07	0	8.37439e-06
K03928.D	2.25811e-05	7.50691e-06	0	4.68943e-07	9.03332e-07	0	6.00403e-06
K01198.A	8.47754e-05	3.86345e-06	5.13456e-05	2.08199e-06	0	1.28196e-05	2.14431e-06
K01198.B	0.000118501	0	4.31334e-05	3.04392e-07	0	9.5464e-06	4.11959e-07
K01198.C	0.000113011	2.09838e-06	3.82477e-05	1.56666e-07	0	6.7417e-06	7.06763e-07
K01198.D	5.78015e-05	1.29408e-06	3.96825e-05	1.78785e-07	0	2.82739e-06	3.22619e-07
K03782.A	3.09874e-05	1.30819e-05	7.8569e-06	0	0	8.03231e-07	0
K03782.B	1.91593e-05	1.6112e-05	3.43949e-06	0	0	2.69771e-07	0
K03782.C	6.28781e-05	1.26044e-05	5.25552e-06	0	0	5.04355e-06	0
K03782.D	2.65019e-05	3.03685e-05	1.14708e-05	0	0	2.15894e-06	0
K03863.A	2.98701e-05	0	0	0	0	0	0
K03863.B	3.26973e-05	0	0	0	0	0	0
K03863.C	2.16499e-05	0	0	0	0	0	0
K03863.D	1.1272e-05	0	0	0	0	0	0
K00134.A	8.99595e-05	7.37044e-05	3.36032e-05	2.44619e-05	2.34585e-05	3.86352e-05	9.95222e-06
K00134.B	0.000112232	4.45845e-05	2.68364e-05	1.01229e-05	1.66446e-05	2.98035e-05	8.7932e-06
K00134.C	0.000105415	5.16689e-05	2.95066e-05	1.56147e-05	1.7168e-05	1.83115e-05	1.72493e-05
K00134.D	7.10937e-05	7.21572e-05	2.5672e-05	2.30747e-05	1.74754e-05	2.17e-05	1.01359e-05
*A=MS;B=IS;C=IP1;D=IP2
